# Supplementary material for: Wound-Microenvironment Engineering through Advanced-Dressing Bioprinting
Source: Int J Mol Sci. 2022 Mar 4;23(5):2836. doi: 10.3390/ijms23052836 (PMC8911091; doi:10.3390/ijms23052836)
Supplement: Supplementary file 1 [file ijms-23-02836-s001.zip]

Archive with 1 entries (1 files):
- ijms-1611310-supplementary.pdf
